# Supplementary material for: Climate change decreases suitable areas for rapeseed cultivation in Europe but provides new opportunities for white mustard as an alternative oilseed for biofuel production
Source: PLoS One. 2018 Nov 5;13(11):e0207124. doi: 10.1371/journal.pone.0207124 (PMC6218090; doi:10.1371/journal.pone.0207124)
Supplement: S1 Table — (XLS) [file pone.0207124.s001.xls]

## Sheet: Hoja1
SAMPLE ID.	LATITUDE	LONGITUDE	PRESENCE (1)/ABSENCE (0)
1	36.031	-5.61352	0
2	36.0462	-5.55908	0
3	36.0673	-5.67856	0
4	36.0801	-5.50661	0
5	36.0984	-5.46779	0
6	36.1215	-5.70726	0
7	36.1495	-5.45464	0
8	36.1645	-5.73701	0
9	36.2019	-5.77871	0
10	36.23	-5.82622	0
11	36.2314	-5.88344	0
12	36.2316	-5.35062	0
13	36.2446	-5.99467	0
14	36.2525	-5.93374	0
15	36.2532	-6.02499	0
16	36.2827	-6.04257	0
17	36.2903	-5.30333	0
18	36.3117	-5.26035	0
19	36.3148	-6.08349	0
20	36.3541	-6.10467	0
21	36.3938	-5.20155	0
22	36.4332	-5.16159	0
23	36.4747	-6.1452	0
24	36.4934	-4.76291	0
25	36.4969	-5.02166	0
26	36.5055	-4.74326	0
27	36.5125	-4.92829	0
28	36.5155	-4.79898	0
29	36.5175	-4.69052	0
30	36.5187	-4.98201	0
31	36.5238	-4.85544	0
32	36.5438	-6.16856	0
33	36.5507	-4.65577	0
34	36.585	-4.60174	0
35	36.634	-4.5128	0
36	36.6817	-6.16113	0
37	36.6943	-6.10712	0
38	36.7122	-6.04642	0
39	36.7136	-5.98224	0
40	36.719	-5.9208	0
41	36.7344	-4.66278	1
42	36.743	-5.87208	0
43	36.7458	-6.31803	0
44	36.7576	-5.17902	0
45	36.7659	-4.48686	0
46	36.7677	-6.35072	0
47	36.769	-3.06136	0
48	36.7728	-5.80443	0
49	36.7766	-5.23096	0
50	36.7769	-6.27922	0
51	36.782	-3.06773	1
52	36.7986	-5.56647	1
53	36.8075	-5.28698	0
54	36.8097	-6.241	0
55	36.8129	-5.78277	0
56	36.8164	-5.76568	0
57	36.8291	-5.72834	0
58	36.8311	-5.34347	0
59	36.8328	-4.73944	1
60	36.8422	-6.20317	0
61	36.8493	-5.68174	0
62	36.8601	-5.61762	0
63	36.8642	-5.36022	0
64	36.8754	-5.50673	0
65	36.8817	-5.57263	0
66	36.8867	-6.14701	0
67	36.8868	-5.45421	0
68	36.9063	-6.09393	0
69	36.9162	-4.43953	1
70	36.9164	-4.43955	1
71	36.9346	-6.04724	0
72	36.9356	-4.94583	1
73	36.9549	-3.5466	1
74	36.9562	-5.99242	0
75	36.9632	-4.44505	1
76	36.9648	-4.44352	1
77	36.9692	-5.95701	0
78	36.9695	-5.86766	0
79	36.9923	-4.39013	0
80	36.9924	-4.39029	0
81	37.0011	-5.83002	0
82	37.0071	-4.3625	0
83	37.0071	-4.36251	0
84	37.0441	-5.83854	0
85	37.0472	-4.32692	1
86	37.0861	-5.85974	0
87	37.1145	-3.61337	1
88	37.1175	-4.29512	0
89	37.1222	-5.89395	0
90	37.1231	-3.6175	1
91	37.13	-3.60361	1
92	37.141	-5.9183	0
93	37.1444	-3.60221	1
94	37.1526	-3.61197	1
95	37.1539	-5.93628	0
96	37.1588	-4.21215	1
97	37.1616	-3.609	1
98	37.1616	-4.10407	1
99	37.1631	-4.10411	1
100	37.1751	-3.61217	1
101	37.1782	-5.93089	0
102	37.1786	-5.4	1
103	37.1907	-3.73994	1
104	37.1916	-3.82367	1
105	37.1926	-3.85359	1
106	37.193	-4.00436	1
107	37.1951	-3.63263	1
108	37.2028	-7.28645	0
109	37.2048	-7.25754	0
110	37.2049	-5.3688	1
111	37.2104	-3.62315	1
112	37.2115	-7.19959	0
113	37.2117	-5.92148	0
114	37.2121	-5.9211	0
115	37.2158	-7.21703	0
116	37.2172	-7.19803	0
117	37.2216	-7.18086	0
118	37.225	-7.19538	0
119	37.226	-3.69941	1
120	37.2299	-3.63836	1
121	37.2324	-7.21128	0
122	37.2463	-3.65498	1
123	37.2747	-4.82194	1
124	37.2764	-7.01307	0
125	37.2784	-6.90173	0
126	37.29	-4.99083	1
127	37.2915	-7.04591	0
128	37.2942	-5.90931	0
129	37.3048	-7.05661	0
130	37.3146	-6.84563	0
131	37.3224	-3.2654	0
132	37.3225	-3.63671	1
133	37.3228	-6.79883	0
134	37.3232	-6.84484	0
135	37.3358	-6.74747	0
136	37.345	-6.83887	0
137	37.3496	-3.28727	0
138	37.3525	-6.70008	0
139	37.3601	-3.28193	0
140	37.3752	-3.59304	1
141	37.3768	-6.6416	0
142	37.3768	-3.27363	0
143	37.3793	-6.36163	0
144	37.3883	-6.58223	0
145	37.3894	-6.41066	1
146	37.3926	-6.43232	0
147	37.3931	-6.82597	0
148	37.3933	-6.54658	0
149	37.3935	-6.28208	0
150	37.3941	-6.49282	0
151	37.3944	-3.46866	0
152	37.3965	-6.25611	1
153	37.3974	-6.22078	1
154	37.3979	-3.42506	0
155	37.4007	-3.55368	0
156	37.401	-3.28673	1
157	37.4032	-3.55809	0
158	37.406	-3.50992	0
159	37.4064	-3.38052	0
160	37.4117	-3.49288	1
161	37.4122	-3.36492	0
162	37.4134	-3.30789	0
163	37.4194	-3.55485	0
164	37.4419	-6.79899	0
165	37.4839	-3.57249	1
166	37.4947	-1.84114	0
167	37.5024	-3.62871	1
168	37.5062	-6.80343	0
169	37.5075	-2.76028	1
170	37.5253	-1.7831	0
171	37.5366	-6.09256	0
172	37.549	-3.63339	0
173	37.5534	-6.76445	0
174	37.5543	-6.03638	0
175	37.5627	-2.59756	0
176	37.5681	-1.82389	0
177	37.5814	-3.60481	1
178	37.5839	-4.6325	1
179	37.585	-3.83503	0
180	37.5871	-5.92911	0
181	37.5883	-1.85722	0
182	37.6001	-5.87143	0
183	37.6081	-3.81565	0
184	37.6131	-1.90694	0
185	37.6169	-5.82937	0
186	37.6191	-6.6918	0
187	37.6197	-5.668	0
188	37.6212	-5.60844	1
189	37.6231	-3.60293	0
190	37.6254	-6.13172	0
191	37.628	-5.77774	0
192	37.6311	-3.82701	0
193	37.6359	-3.74192	1
194	37.641	-6.1538	0
195	37.6422	-3.60949	1
196	37.6444	-1.05805	0
197	37.6453	-5.70812	1
198	37.6496	-6.21531	1
199	37.65	-4.37917	1
200	37.6515	-5.54826	0
201	37.6538	-3.82776	0
202	37.6565	-3.79726	1
203	37.6577	-3.81934	1
204	37.6581	-3.81413	1
205	37.6591	-3.80725	1
206	37.6596	-3.7954	1
207	37.6654	-5.51534	0
208	37.6679	-3.80556	1
209	37.668	-6.66097	1
210	37.673	-2.97228	1
211	37.6744	-3.80978	1
212	37.6779	-2.08732	0
213	37.6783	-1.71056	0
214	37.6797	-4.55083	1
215	37.6834	-3.81168	1
216	37.685	-6.26669	0
217	37.6879	-4.94233	0
218	37.6896	-2.18089	0
219	37.6904	-6.65086	0
220	37.6904	-5.44968	1
221	37.6915	-5.33214	1
222	37.6964	-4.92507	0
223	37.6991	-5.26236	1
224	37.7059	-5.38093	1
225	37.708	-4.98855	1
226	37.708	-6.29691	0
227	37.7083	-2.16394	0
228	37.7085	-3.80355	1
229	37.7098	-5.22771	0
230	37.7107	-5.10637	0
231	37.7108	-5.32046	1
232	37.7133	-5.17086	0
233	37.7149	-2.96387	1
234	37.7157	-5.04383	0
235	37.7191	-3.65205	0
236	37.7208	-6.68225	0
237	37.7238	-3.80632	1
238	37.7256	-4.2125	1
239	37.729	-6.35284	0
240	37.7329	-3.6842	1
241	37.7367	-3.81379	1
242	37.7411	-3.67993	1
243	37.7471	-3.67843	1
244	37.7497	-4.84698	0
245	37.75	-3.80466	1
246	37.7522	-3.68235	1
247	37.7529	-6.7103	0
248	37.7531	-4.16889	1
249	37.76	-3.69052	1
250	37.7608	-3.80031	1
251	37.7618	-3.08128	1
252	37.7667	-3.69803	1
253	37.7676	-3.79468	1
254	37.7701	-3.70875	1
255	37.7731	-3.10959	1
256	37.7739	-3.71937	1
257	37.775	-3.80583	1
258	37.7753	-4.22333	1
259	37.7758	-3.75563	1
260	37.777	-3.73075	1
261	37.7776	-4.82033	1
262	37.7819	-3.76948	1
263	37.7829	-3.13226	1
264	37.7842	-3.78917	1
265	37.7867	-6.40081	0
266	37.7878	-3.72795	1
267	37.789	-3.72747	1
268	37.7915	-3.79201	1
269	37.7925	-3.73478	1
270	37.7928	-3.73309	1
271	37.794	-3.13973	1
272	37.7966	-3.73204	1
273	37.8038	-3.81435	1
274	37.8054	-6.72653	0
275	37.8069	-3.81677	1
276	37.8078	-3.77063	1
277	37.8147	-3.8211	1
278	37.8168	-3.83034	0
279	37.8191	-3.17016	1
280	37.8192	-3.61167	1
281	37.8223	-4.79675	1
282	37.8228	-4.15083	1
283	37.8376	-6.4534	0
284	37.8386	-3.28646	1
285	37.8417	-3.26467	1
286	37.8428	-3.30878	1
287	37.8444	-3.21074	1
288	37.8455	-3.33703	1
289	37.8463	-3.23309	1
290	37.8468	-3.84808	1
291	37.8469	-3.07222	1
292	37.8484	-3.84989	1
293	37.8554	-6.73342	0
294	37.8686	-4.17944	1
295	37.8686	-4.17944	1
296	37.8686	-4.31264	1
297	37.8745	-4.26016	1
298	37.8758	-3.88381	0
299	37.8763	-6.48305	0
300	37.8793	-3.89538	1
301	37.88	-3.89971	0
302	37.8806	-6.53098	0
303	37.8826	-4.35825	1
304	37.8837	-6.7397	0
305	37.886	-6.56872	0
306	37.9008	-4.39689	1
307	37.9043	-6.61761	0
308	37.905	-4.66916	1
309	37.9063	-3.92447	0
310	37.9121	-4.71707	1
311	37.9165	-4.43517	1
312	37.922	-6.6997	0
313	37.9237	-3.94682	0
314	37.9275	-4.65967	1
315	37.9279	-4.58168	1
316	37.929	-6.73627	0
317	37.9347	-4.06472	1
318	37.9353	-4.7643	0
319	37.9408	-4.47699	1
320	37.9456	-3.97211	0
321	37.9479	-4.53309	1
322	37.9678	-3.99958	0
323	37.974	-4.45163	1
324	37.9819	-3.47694	1
325	37.9823	-4.0129	1
326	37.9826	-4.29174	1
327	37.9826	-4.78717	0
328	38.0022	-3.21417	1
329	38.0022	-3.21417	1
330	38.0039	-4.40686	1
331	38.005	-4.19246	1
332	38.005	-4.34933	1
333	38.007	-4.03828	0
334	38.0161	-3.37139	1
335	38.0173	-4.04983	1
336	38.0281	-4.79158	0
337	38.031	-4.1862	1
338	38.032	-4.17835	1
339	38.033	-3.76082	1
340	38.0337	-4.09564	1
341	38.0342	-4.16782	1
342	38.037	-4.14788	1
343	38.0385	-4.1146	1
344	38.0436	-4.12469	1
345	38.0466	-4.13904	1
346	38.0472	-4.15277	1
347	38.0479	-3.71101	1
348	38.0638	-4.82666	0
349	38.0647	-4.12333	0
350	38.0706	-4.17889	0
351	38.072	-3.66156	1
352	38.0764	-4.23472	0
353	38.0794	-4.27417	0
354	38.0864	-0.952777	0
355	38.0892	-0.851111	0
356	38.0898	-3.63437	1
357	38.0947	-0.796111	0
358	38.0956	-4.87067	0
359	38.0969	-0.728888	0
360	38.0983	-0.663333	0
361	38.1081	-3.61503	1
362	38.1147	-4.2775	0
363	38.1275	-4.9047	0
364	38.1364	-3.56953	1
365	38.1409	-3.46122	1
366	38.1435	-3.52715	0
367	38.1442	-0.657777	0
368	38.1483	-4.97365	0
369	38.1536	-4.26806	0
370	38.1778	-0.620277	0
371	38.1783	-3.0025	1
372	38.1788	-3.43531	1
373	38.1844	-3.37925	1
374	38.1858	-5.02635	0
375	38.1888	-3.31136	1
376	38.1928	-0.568055	0
377	38.1972	-0.514444	0
378	38.1987	-5.1028	0
379	38.1989	-4.28	0
380	38.2198	-3.26973	0
381	38.2206	-0.586666	0
382	38.2314	-4.30139	0
383	38.2329	-5.16765	0
384	38.2369	-0.63	0
385	38.2425	-5.99156	0
386	38.2508	-5.93598	0
387	38.2539	-0.815277	0
388	38.2561	-3.21211	1
389	38.2589	-5.87816	0
390	38.2604	-6.03923	0
391	38.2619	-0.676388	0
392	38.2631	-5.4517	0
393	38.2646	-5.74528	0
394	38.2647	-3.12868	1
395	38.2648	-3.15488	1
396	38.2671	-5.419	1
397	38.2703	-4.32055	1
398	38.2709	-5.68542	0
399	38.2725	-5.51102	0
400	38.2727	-5.20509	1
401	38.2758	-5.82341	0
402	38.284	-5.21388	0
403	38.2901	-5.35471	0
404	38.2916	-6.08374	0
405	38.2992	-5.62477	0
406	38.2995	-5.56559	0
407	38.3009	-5.27515	0
408	38.3079	-3.11817	0
409	38.3189	-6.13194	0
410	38.3438	-3.10134	0
411	38.3449	-6.17943	0
412	38.3461	-2.83611	1
413	38.3536	-0.771388	0
414	38.366	-6.2345	0
415	38.3666	-3.0478	0
416	38.3747	-0.770833	0
417	38.3842	-6.2853	0
418	38.397	-6.34073	0
419	38.4083	-2.99844	0
420	38.4455	-6.34474	0
421	38.4586	-3.01764	0
422	38.4775	-0.774444	0
423	38.4904	-6.35514	0
424	38.4933	-3.02941	0
425	38.5163	-3.46213	0
426	38.5248	-3.55964	0
427	38.5286	-3.40781	0
428	38.53	-0.817777	0
429	38.5323	-3.01804	0
430	38.5324	-3.34141	0
431	38.5364	-2.68111	0
432	38.5392	-3.26967	0
433	38.5403	-6.35115	0
434	38.5505	-3.19501	0
435	38.5556	-3.02042	0
436	38.5623	-3.11829	0
437	38.5717	-2.63944	0
438	38.5759	-3.60492	0
439	38.5808	-3.0604	0
440	38.5847	-6.35652	0
441	38.6056	-3.66405	0
442	38.6061	-2.58639	0
443	38.6265	-6.36637	0
444	38.6381	-3.71092	0
445	38.6464	-0.8725	0
446	38.6564	-2.55361	0
447	38.6658	-4.20109	0
448	38.6678	-4.31333	0
449	38.6716	-4.26701	0
450	38.676	-4.37547	0
451	38.6777	-6.39424	0
452	38.681	-4.127	0
453	38.6817	-2.50917	0
454	38.6847	-2.545	1
455	38.6853	-3.76088	0
456	38.6927	-4.41792	0
457	38.6964	-0.990277	0
458	38.704	-4.10066	0
459	38.706	-6.40099	0
460	38.7075	-4.46921	0
461	38.7221	-3.80186	0
462	38.726	-3.88719	0
463	38.7301	-4.65053	0
464	38.7313	-3.95199	0
465	38.7353	-4.51424	0
466	38.7367	-2.45805	0
467	38.7391	-4.05551	0
468	38.7402	-4.70637	0
469	38.748	-6.38692	0
470	38.7496	-4.60092	0
471	38.754	-4.76133	0
472	38.765	-4.55256	0
473	38.7749	-4.8108	0
474	38.7817	-2.42194	0
475	38.7941	-4.84152	0
476	38.8069	-0.919722	0
477	38.8103	-2.35889	0
478	38.8106	-2.30417	0
479	38.8164	-6.37297	0
480	38.8275	-4.80743	0
481	38.8292	-2.2525	0
482	38.8619	-2.20667	0
483	38.8717	-1.34333	0
484	38.8755	-4.7989	0
485	38.8756	-1.09833	0
486	38.8797	-2.14389	0
487	38.9033	-1.69611	0
488	38.9108	-4.79854	0
489	38.9194	-2.0925	0
490	38.9225	-2.03805	0
491	38.9434	-4.81672	0
492	38.9447	-1.985	0
493	38.948	-6.17538	0
494	38.9664	-1.9311	0
495	38.9692	-1.82028	0
496	38.9809	-4.85523	0
497	38.9915	-6.10458	0
498	38.9933	-6.0808	0
499	39.006	-6.02565	0
500	39.0116	-5.96431	0
501	39.027	-4.83807	0
502	39.0276	-5.92202	0
503	39.0311	-5.86574	0
504	39.0313	-5.73909	0
505	39.0359	-5.80129	0
506	39.0412	-5.68387	0
507	39.0602	-5.62257	0
508	39.0681	-4.83142	0
509	39.0848	-5.07868	0
510	39.0922	-5.54405	0
511	39.0939	-4.87098	0
512	39.0981	-5.01932	0
513	39.0995	-5.40744	0
514	39.1017	-4.91107	0
515	39.1038	-5.56852	0
516	39.1059	-4.9666	0
517	39.1073	-5.47054	0
518	39.1095	-5.33803	0
519	39.111	-5.13333	0
520	39.1387	-5.25769	0
521	39.1399	-5.19245	0
